# Supplementary material for: A 12-gene panel in estimating hormone-treatment responses of castration-resistant prostate cancer patients generated using a combined analysis of bulk and single-cell sequencing data
Source: Ann Med. 2023 Sep 20;55(2):2260387. doi: 10.1080/07853890.2023.2260387 (PMC10512812; doi:10.1080/07853890.2023.2260387)
Supplement: Supplemental Material [file IANN_A_2260387_SM1990.zip › Supplementary.Table.4.xlsx]

## Sheet: Supplementary.Table.4
	baseMean	log2FoldChange	lfcSE	stat	pvalue	padj	change
LY6K	84.8245	-4.49161	0.727847	-6.17109	6.78e-10	1.3e-05	DOWN
SYCE1	80.6311	-6.45158	1.12281	-5.74591	9.14e-09	8.78e-05	DOWN
AKR1C3	272.779	2.28303	0.408852	5.58401	2.35e-08	0.000150429	UP
CCDC74A	298.82	1.84122	0.345872	5.3234	1.02e-07	0.000471005	UP
PEG10	148.349	2.43379	0.46162	5.27227	1.35e-07	0.000471005	UP
ANGPTL3	43.0071	3.78186	0.719526	5.25605	1.47e-07	0.000471005	UP
ARX	132.853	-2.52853	0.492099	-5.13825	2.77e-07	0.000760673	DOWN
C1orf64	517.957	-4.25155	0.873495	-4.86729	1.13e-06	0.00271548	DOWN
ABP1	249.961	-3.44752	0.718874	-4.79572	1.62e-06	0.00345805	DOWN
SGK2	42.9418	2.80602	0.598741	4.68652	2.78e-06	0.00457818	UP
MUC6	468.25	-4.73123	1.00956	-4.68644	2.78e-06	0.00457818	DOWN
RMRP	41.9831	-2.74655	0.586801	-4.68054	2.86e-06	0.00457818	DOWN
SLC38A4	45.6095	-3.18049	0.699047	-4.54975	5.37e-06	0.00793297	DOWN
ABCC11	436.169	-3.68509	0.821085	-4.48808	7.19e-06	0.00985677	DOWN
MT1F	487.64	-1.94788	0.436753	-4.45991	8.2e-06	0.0104958	DOWN
CEACAM5	131.081	-3.71621	0.836141	-4.44448	8.81e-06	0.0105732	DOWN
ADAM28	103.587	1.59573	0.365832	4.36191	1.29e-05	0.0145624	UP
CST4	40.7483	-4.00923	0.923155	-4.34296	1.41e-05	0.0149954	DOWN
MT1G	825.092	-2.27751	0.529756	-4.29916	1.71e-05	0.0173261	DOWN
UPK1A	81.1884	-2.31808	0.545378	-4.2504	2.13e-05	0.0204862	DOWN
BMP5	17.9174	-4.78939	1.13527	-4.21872	2.46e-05	0.0224647	DOWN
NRAP	21.6379	-4.29228	1.02696	-4.17959	2.92e-05	0.0254882	DOWN
GUCY1A2	26.5345	1.53525	0.372719	4.11905	3.8e-05	0.0305169	UP
VGLL3	823.609	-2.52082	0.612081	-4.11844	3.81e-05	0.0305169	DOWN
ACTA1	44.7071	-2.63955	0.645259	-4.09068	4.3e-05	0.0330347	DOWN
LRRC4	23.4521	1.53639	0.379434	4.04917	5.14e-05	0.0376424	UP
CKM	41.8563	-3.24791	0.803482	-4.04229	5.29e-05	0.0376424	DOWN
ADAMTS3	97.6545	1.52176	0.377904	4.02683	5.65e-05	0.0387676	UP
ADAM32	15.8108	2.0704	0.5187	3.99152	6.57e-05	0.0417678	UP
CLCA2	15.0271	-2.81335	0.70565	-3.98689	6.69e-05	0.0417678	DOWN
CST1	862.373	-3.19845	0.80259	-3.98516	6.74e-05	0.0417678	DOWN
FOSL1	60.6704	-2.15333	0.545945	-3.94423	8.01e-05	0.0465818	DOWN
KHDC1L	4.35247	-3.86934	0.986538	-3.92214	8.78e-05	0.0483305	DOWN
MYH7	40.1302	-7.91352	2.01812	-3.92123	8.81e-05	0.0483305	DOWN
LOC146336	21.5299	-2.36354	0.605696	-3.9022	9.53e-05	0.0490603	DOWN
TCAP	24.564	-2.22233	0.569524	-3.90208	9.54e-05	0.0490603	DOWN
NRXN3	157.124	-1.16504	0.298902	-3.89774	9.71e-05	0.0490603	DOWN
