# Supplementary material for: A 12-gene panel in estimating hormone-treatment responses of castration-resistant prostate cancer patients generated using a combined analysis of bulk and single-cell sequencing data
Source: Ann Med. 2023 Sep 20;55(2):2260387. doi: 10.1080/07853890.2023.2260387 (PMC10512812; doi:10.1080/07853890.2023.2260387)
Supplement: Supplemental Material [file IANN_A_2260387_SM1990.zip › Supplementary.Table1.xlsx]

## Sheet: Sheet1
submitter_id.samples	recurrence	therapy_type
TCGA.KK.A8I7.01	NO	Hormone Therapy
TCGA.YL.A8HL.01	NO	Hormone Therapy
TCGA.J4.AATZ.01	NO	Hormone Therapy
TCGA.KK.A8IA.01	NO	Hormone Therapy
TCGA.4L.AA1F.01	NO	Hormone Therapy
TCGA.YL.A8SI.01	NO	Hormone Therapy
TCGA.KK.A6E1.01	NO	Hormone Therapy
TCGA.J4.A6G3.01	NO	Hormone Therapy
TCGA.CH.5752.01	NO	Hormone Therapy
TCGA.X4.A8KQ.01	NO	Hormone Therapy
TCGA.V1.A8WV.01	NO	Hormone Therapy
TCGA.J9.A52E.01	NO	Hormone Therapy
TCGA.VP.A87B.01	NO	Hormone Therapy
TCGA.ZG.A9N3.01	NO	Hormone Therapy
TCGA.YL.A9WH.01	NO	Hormone Therapy
TCGA.YL.A8HJ.01	NO	Hormone Therapy
TCGA.HC.8257.01	NO	Hormone Therapy
TCGA.M7.A723.01	NO	Hormone Therapy
TCGA.XJ.A9DX.01	NO	Hormone Therapy
TCGA.ZG.A8QZ.01	NO	Hormone Therapy
TCGA.YL.A8SC.01	NO	Hormone Therapy
TCGA.FC.A5OB.01	NO	Hormone Therapy
TCGA.YL.A8HM.01	NO	Hormone Therapy
TCGA.YL.A8SB.01	NO	Hormone Therapy
TCGA.G9.7521.01	NO	Hormone Therapy
TCGA.HC.7742.01	NO	Hormone Therapy
TCGA.KC.A4BR.01	NO	Hormone Therapy
TCGA.YL.A8SK.01	NO	Hormone Therapy
TCGA.XK.AAIV.01	NO	Hormone Therapy
TCGA.G9.A9S4.01	NO	Hormone Therapy
TCGA.J9.A52B.01	NO	Hormone Therapy
TCGA.V1.A8WW.01	NO	Hormone Therapy
TCGA.KK.A8I4.01	NO	Hormone Therapy
TCGA.KK.A7AU.01	NO	Hormone Therapy
TCGA.KK.A7AQ.01	NO	Hormone Therapy
TCGA.VP.A878.01	NO	Hormone Therapy
TCGA.HC.A9TE.01	NO	Hormone Therapy
TCGA.KK.A8ID.01	NO	Hormone Therapy
TCGA.YL.A8SL.01	NO	Hormone Therapy
TCGA.M7.A724.01	NO	Hormone Therapy
TCGA.KK.A7B0.01	NO	Hormone Therapy
TCGA.CH.5741.01	NO	Hormone Therapy
TCGA.HC.A9TH.01	NO	Hormone Therapy
TCGA.VN.A88K.01	NO	Hormone Therapy
TCGA.KK.A59Y.01	NO	Hormone Therapy
TCGA.YL.A8SO.01	NO	Hormone Therapy
TCGA.XJ.A9DI.01	NO	Hormone Therapy
TCGA.YL.A8SP.01	NO	Hormone Therapy
TCGA.VN.A88R.01	NO	Hormone Therapy
TCGA.2A.A8VT.01	NO	Hormone Therapy
TCGA.ZG.A9LN.01	NO	Hormone Therapy
TCGA.KK.A8I9.01	NO	Hormone Therapy
TCGA.V1.A8MU.01	NO	Hormone Therapy
TCGA.HI.7168.01	YES	Hormone Therapy
TCGA.YL.A9WY.01	YES	Hormone Therapy
TCGA.CH.5788.01	YES	Hormone Therapy
TCGA.YL.A8HK.01	YES	Hormone Therapy
TCGA.VP.A87D.01	YES	Hormone Therapy
TCGA.YL.A9WK.01	YES	Hormone Therapy
TCGA.KK.A6E0.01	YES	Hormone Therapy
TCGA.HI.7171.01	YES	Hormone Therapy
TCGA.YL.A9WL.01	YES	Hormone Therapy
TCGA.KK.A7B4.01	YES	Hormone Therapy
TCGA.YL.A8SQ.01	YES	Hormone Therapy
TCGA.KK.A8IC.01	YES	Hormone Therapy
TCGA.V1.A9O5.01	YES	Hormone Therapy
TCGA.V1.A9O5.06	YES	Hormone Therapy
