# Supplementary material for: A 12-gene panel in estimating hormone-treatment responses of castration-resistant prostate cancer patients generated using a combined analysis of bulk and single-cell sequencing data
Source: Ann Med. 2023 Sep 20;55(2):2260387. doi: 10.1080/07853890.2023.2260387 (PMC10512812; doi:10.1080/07853890.2023.2260387)
Supplement: Supplemental Material [file IANN_A_2260387_SM1990.zip › Supplementary.Table2.xlsx]

## Sheet: Sheet1
TCGA Module	CPGEA Module
PCA3	AMACR
RPL7P16	ACSM1
PCAT14	CRISP3
OR51E2	FABP5
HPN	PRCAT47
AMACR	OR51E2
DLX1	GLYATL1
TRGC1	XLOC_032227
ARLNC1	TFF3
ACSM1	HPN
FOLH1	XLOC_058093
SPON2	ALDH3B2
GOLM1	PHGR1
SIM2	SPON2
PRAC1	CGREF1
TFF3	RP11-142C4.6
TRGV9	FOLH1
GDF15	ABCC4
SNORD104	BANK1
COMP	RP11-538I12.2
C2orf72	C2orf72
ABCC4	RP5-1159O4.1
TRGJP2	LUZP2
H2AW	NUDT8
TRPM4	TRPM8
APOC1	SMS
PDLIM5	EPHA6
SPDEF	SLC4A4
TMSB15A	DRAIC
TRGC2	ST8SIA6-AS1
KLK2	PCAT14
PODXL2	SMIM22
GLYATL1	MS4A8
PLA2G2A	CAMKK2
CGREF1	GDF15
DRAIC	KLK12
FABP5	GJB1
HOXC6	AC144450.1
C19orf48	XLOC_042106
TMEM178A	PCAT18
CST2	XLOC_056853
APOE	FGFRL1
MARCKSL1	PYCR1
VSTM2L	VSTM2L
RNY3P8	HIST3H2A
PRR36	SIM2
KLK3	RP11-246K15.1
MIR3189	GPR160
THBS4	DNAH5
SNHG25	GOLM1
SLC43A1	CYP2J2
STX19	COL28A1
TRPM8	GABRB3
FOXA1	TRPM4
HOXB13	TSPAN13
PTP4A3	TMEFF2
CAMKK2	ALCAM
VPS9D1-AS1	PDLIM5
RAP1GAP	FAM83H-AS1
PYCR1	MCCC2
PLA2G7	FASN
SMPDL3B	MIPEP
ARHGEF26	PODXL2
GCNT1	SNHG4
TDRD1	TMSB15A
TGM3	ELOVL2
FASN	REPS2
TRIB1	MON1B
PRR16	EEF1A2
APOF	RP11-817I4.1
NEAT1	DNASE2B
KLK4	BEND4
GJB1	CLDN8
FEV	GGCT
TMEM132A	APOC1
NKAIN1	ENTPD5
ERG	GALNT3
TRIM36	RP11-498C9.13
NUDT8	RELN
FGFRL1	UAP1
SNHG19	ELF5
HES4	LYPLA1
SNHG3	SLC10A5
CLDN3	RP11-17A19.2
NKX3-1	’MARCH1
PAQR6	GALNT7
TMEM238	MBOAT2
SNORD60	RPL22L1
RAB17	XLOC_089803
B4GALNT4	MPC2
TSPAN1	EPB41L4B
CACNA1D	TRIM36
H4C5	TSPAN1
H2AC8	BICD1
LRRC26	C1QTNF3
STEAP1	SDK1
BIK	PLEKHS1
FFAR2	ARHGEF38
SNORD88A	RP11-108P20.2
FNDC10	XLOC_065542
PCAT18	ARHGEF26
SNTG2-AS1	XLOC_065562
ARHGEF38	MAL2
COL9A2	AK5
RHPN1	RP11-817I4.2
COL2A1	EPCAM
BEND4	TERC
PHGR1	APOE
H2BC8	GCNT1
CRACR2B	TBC1D30
PPP1R14B	ELOVL7
SFRP4	RAB17
PCAT7	SLC27A2
TWIST1	XLOC_032470
TLCD1	SLC43A1
RGS10	BAMBI
GLYATL1P4	INPP4B
SFTPA2	C1QTNF9B-AS1
ENTPD5	RP11-108P20.3
LUZP2	THBS4
ADRB1	DANCR
EPCAM	ZNF577
SNORA33	PPP1R9A
SNORA73B	C19orf48
MS4A8	LINC00517
ASPN	RAC3
HOXC4	MYBPC1
PRAC2	PPP3CA
RAB3B	MESP1
DNASE2B	SCHLAP1
ST8SIA6-AS1	RAB3B
OR51C1P	GNMT
IQANK1	FLJ20021
RAC3	ZNF30
H3C10	ALOX15B
LINC00992	C15orf48
RPL22L1	GDPD1
PPP1R14BP3	H2AFJ
SDK1	STEAP1
GPC5-AS1	CEACAM20
DBNDD1	PPP1R14B
GALNT7	HIST2H3C
GPR160	XLOC_045486
SBK1	CLDN3
SLC45A3	TLCD1
TMC5	HIST2H3A
SLC4A4	TPD52
HSF4	PCAT29
SLC19A1	C1QTNF9B
KLK15	CTC-510F12.6
TUBB2A	MYO6
LOC105373958	CHMP4C
ARFGEF3	MAP2
UBE2C	XLOC_020685
DNAH5	FHIT
TBX1	RALGAPA2
GAL	DBNDD1
RPS2P5	NAALADL2
CENPN	STX19
MIOS-DT	NEDD4L
PKIB	LRRIQ1
ESRP2	GNPNAT1
COLEC12	RP11-33A14.1
LFNG	LINC00665
CREB3L4	CLDN7
CTBP1-AS	AC005538.3
ALDH1A3	AGR2
TP53INP1	TOP2A
SPTBN2	PCGEM1
SNORA26	TUBB2A
PMEPA1	RP11-174G6.5
ADM2	RP11-303E16.2
SH3RF1	LINC00930
MESP1	ACACA
B3GAT1-DT	XLOC_088427
NUP210	OTX1
LRIG1	RP11-467L19.16
ERVH48-1	SPDEF
MRPL41	ESRP1
OR51E1	RP11-66B24.4
SAPCD2	MARCKSL1
TMEM184A	HIST1H3B
BOP1	RP1-207H1.3
SLC45A2	GMDS
TMEFF2	ARHGAP28
SRARP	SLC9A2
ARHGEF38-IT1	XLOC_067235
SNHG8	CTNND2
H4C8	C9orf152
BCAM	CACNA1D
HMGN2P46	SPTBN2
SMS	PRR36
GMDS	MYC
RPL23AP61	MKI67
MMP26	FMO5
SLIT1	XLOC_096024
DUS1L	RP11-295G20.2
FAM222A	CTD-2311B13.5
B3GNT6	CBS
	DHRS7
	RHOU
	FAM3B
	XLOC_137905
	PSAT1
	ZNF649
	RN7SL12P
	BMPR1B
	ATP8A1
	SEL1L
	ERBB3
	NUSAP1
	XLOC_105721
	CERS4
	RLN2
	VPS9D1-AS1
	PCAT4
	XLOC_057731
	TRIM68
	ACY1
	POTEH-AS1
	CBSL
	RAB6C
	CDK1
	C5orf30
	HPGD
	CPLX1
	TMEM45B
	MYRIP
	MIA3
	RP11-739A13.1
	RP11-244H18.1
	BHLHA15
	ABHD2
	ZCCHC6
	CTC-498J12.1
	EDEM3
	CTD-2227E11.1
	ARFGEF3
	SNHG19
	CTC-246B18.10
	DNAH8
	ECI2
	TRIB3
	LIPH
	FAM174B
	SPOCK1
	CHDH
	GNL3
