# Supplementary material for: A 12-gene panel in estimating hormone-treatment responses of castration-resistant prostate cancer patients generated using a combined analysis of bulk and single-cell sequencing data
Source: Ann Med. 2023 Sep 20;55(2):2260387. doi: 10.1080/07853890.2023.2260387 (PMC10512812; doi:10.1080/07853890.2023.2260387)
Supplement: Supplemental Material [file IANN_A_2260387_SM1990.zip › Supplementary.Table3.xlsx]

## Sheet: Sheet1
Normal	Value	Tumor	Value	Tumor_Recurrence_NO	Value	Tumor_Recurrence_YES	Value	HT_Recurrence_NO	Value	HT_Recurrence_YES	Value
TCGA.CH.5769.11	0.418015	TCGA.J9.A8CL.01	0.408757	TCGA.HC.A6HY.01	0.356909	TCGA.J9.A8CL.01	0.408757	TCGA.KK.A8I7.01	-0.24289	TCGA.HI.7168.01	0.043058
TCGA.EJ.7115.11	0.009168	TCGA.HC.A6HY.01	0.356909	TCGA.G9.6373.01	0.304162	TCGA.G9.A9S0.01	0.017533	TCGA.YL.A8HL.01	-0.24412	TCGA.YL.A9WY.01	-0.28872
TCGA.HC.8258.11	-0.26226	TCGA.G9.6373.01	0.304162	TCGA.HC.A632.01	-0.62772	TCGA.KK.A8I7.01	-0.24289	TCGA.J4.AATZ.01	0.21383	TCGA.CH.5788.01	0.679677
TCGA.HC.7747.11	-0.13552	TCGA.G9.A9S0.01	0.017533	TCGA.V1.A8MK.01	-0.02651	TCGA.J4.A67S.01	0.44465	TCGA.KK.A8IA.01	0.159459	TCGA.YL.A8HK.01	-0.11961
TCGA.EJ.7321.11	-0.32782	TCGA.KK.A8I7.01	-0.24289	TCGA.YL.A8HL.01	-0.24412	TCGA.J4.AATZ.01	0.21383	TCGA.4L.AA1F.01	-0.36223	TCGA.VP.A87D.01	0.074587
TCGA.EJ.7794.11	-0.39387	TCGA.HC.A632.01	-0.62772	TCGA.EJ.A46F.01	0.692064	TCGA.YL.A9WJ.01	-0.44108	TCGA.YL.A8SI.01	-0.12334	TCGA.YL.A9WK.01	0.573225
TCGA.EJ.7315.11	-0.61197	TCGA.J4.A67S.01	0.44465	TCGA.HC.7750.01	0.122347	TCGA.V1.A9OT.01	-0.40558	TCGA.KK.A6E1.01	0.617503	TCGA.KK.A6E0.01	0.511189
TCGA.EJ.7331.11	-0.18386	TCGA.M7.A721.01	-0.19388	TCGA.G9.6347.01	-0.44625	TCGA.YL.A8SI.01	-0.12334	TCGA.J4.A6G3.01	0.309816	TCGA.HI.7171.01	0.419872
TCGA.EJ.7328.11	-0.40244	TCGA.V1.A8MK.01	-0.02651	TCGA.EJ.5519.01	-0.08756	TCGA.KK.A8II.01	0.014083	TCGA.CH.5752.01	0.475099	TCGA.YL.A9WL.01	0.705003
TCGA.G9.6384.11	-0.07076	TCGA.YL.A8HL.01	-0.24412	TCGA.4L.AA1F.01	-0.36223	TCGA.V1.A8MM.01	0.33462	TCGA.X4.A8KQ.01	-0.81114	TCGA.KK.A7B4.01	0.362653
TCGA.HC.8259.11	-0.11829	TCGA.EJ.A46F.01	0.692064	TCGA.2A.AAYF.01	-0.08041	TCGA.J4.A6G3.01	0.309816	TCGA.V1.A8WV.01	0.168635	TCGA.YL.A8SQ.01	0.728093
TCGA.EJ.7317.11	0.056469	TCGA.HC.7750.01	0.122347	TCGA.HC.7209.01	0.081083	TCGA.KK.A7B2.01	-0.10155	TCGA.J9.A52E.01	1.49729	TCGA.KK.A8IC.01	-0.46727
TCGA.EJ.7785.11	-0.26528	TCGA.KK.A6E4.01	-0.00728	TCGA.G9.7523.01	-0.57401	TCGA.X4.A8KQ.01	-0.81114	TCGA.VP.A87B.01	-0.33218	TCGA.V1.A9O5.01	1.1563
TCGA.CH.5767.11	-0.68811	TCGA.J4.AATZ.01	0.21383	TCGA.V1.A8MG.01	0.455289	TCGA.KK.A8IJ.01	-0.13627	TCGA.ZG.A9N3.01	-0.58129	TCGA.V1.A9O5.06	1.79259
TCGA.EJ.7797.11	-0.12398	TCGA.G9.6347.01	-0.44625	TCGA.J4.A67O.01	-0.10019	TCGA.J9.A52E.01	1.49729	TCGA.YL.A9WH.01	0.747879
TCGA.HC.7742.11	-0.21951	TCGA.YL.A9WJ.01	-0.44108	TCGA.EJ.7115.01	-0.13817	TCGA.VP.A87B.01	-0.33218	TCGA.YL.A8HJ.01	-0.97914
TCGA.EJ.A8FO.11	-0.7519	TCGA.EJ.5519.01	-0.08756	TCGA.EJ.A7NK.01	-0.17537	TCGA.HI.7168.01	0.043058	TCGA.HC.8257.01	0.30383
TCGA.EJ.7327.11	0.20347	TCGA.VN.A88I.01	-0.46526	TCGA.H9.A6BX.01	-0.55101	TCGA.YL.A9WY.01	-0.28872	TCGA.M7.A723.01	-0.4491
TCGA.HC.7740.11	0.005633	TCGA.KK.A8IA.01	0.159459	TCGA.EJ.A7NJ.01	0.072285	TCGA.CH.5743.01	-0.55039	TCGA.XJ.A9DX.01	-0.14513
TCGA.G9.6362.11	0.650407	TCGA.V1.A9OT.01	-0.40558	TCGA.HC.7736.01	-0.60691	TCGA.J4.A83M.01	-0.18806	TCGA.ZG.A8QZ.01	0.072804
TCGA.EJ.7314.11	-0.03017	TCGA.4L.AA1F.01	-0.36223	TCGA.EJ.A65B.01	0.149784	TCGA.HC.7212.01	0.269193	TCGA.YL.A8SC.01	-0.0654
TCGA.EJ.7782.11	-0.3524	TCGA.YL.A8SI.01	-0.12334	TCGA.V1.A9OY.01	0.237286	TCGA.J4.A67N.01	0.497153	TCGA.FC.A5OB.01	-0.32666
TCGA.G9.6365.11	-0.67211	TCGA.CH.5740.01	0.618229	TCGA.HC.7077.01	0.089058	TCGA.EJ.5526.01	-0.13358	TCGA.YL.A8HM.01	0.632893
TCGA.EJ.7783.11	-1.02929	TCGA.2A.AAYF.01	-0.08041	TCGA.HC.7744.01	0.456944	TCGA.CH.5751.01	1.1807	TCGA.YL.A8SB.01	-0.26996
TCGA.HC.7819.11	-0.00079	TCGA.KK.A8II.01	0.014083	TCGA.EJ.5501.01	0.330261	TCGA.XJ.A9DX.01	-0.14513	TCGA.G9.7521.01	-0.24918
TCGA.EJ.7793.11	-0.17518	TCGA.HC.7209.01	0.081083	TCGA.HC.8258.01	-0.08133	TCGA.V1.A9ZI.01	0.725513	TCGA.HC.7742.01	0.035769
TCGA.G9.6351.11	0.081665	TCGA.G9.7523.01	-0.57401	TCGA.YL.A8SH.01	-0.02553	TCGA.YL.A8SC.01	-0.0654	TCGA.KC.A4BR.01	-0.27076
TCGA.HC.7752.11	-0.34629	TCGA.V1.A8MG.01	0.455289	TCGA.J4.A67Q.01	-0.20972	TCGA.CH.5791.01	0.102831	TCGA.YL.A8SK.01	-0.46434
TCGA.EJ.7786.11	-0.5737	TCGA.KK.A6E1.01	0.617503	TCGA.ZG.A9M4.01	0.095412	TCGA.KK.A6E7.01	1.93144	TCGA.XK.AAIV.01	-0.50592
TCGA.HC.7738.11	-0.24146	TCGA.CH.5769.01	0.47488	TCGA.J4.A67R.01	0.035683	TCGA.YL.A8HM.01	0.632893	TCGA.G9.A9S4.01	0.056252
TCGA.HC.7211.11	-0.10856	TCGA.J4.A67O.01	-0.10019	TCGA.CH.5752.01	0.475099	TCGA.YL.A8SB.01	-0.26996	TCGA.J9.A52B.01	0.72798
TCGA.G9.6342.11	0.155293	TCGA.EJ.7115.01	-0.13817	TCGA.HC.7747.01	0.137326	TCGA.KK.A59X.01	0.799862	TCGA.V1.A8WW.01	0.317899
TCGA.CH.5768.11	-0.44863	TCGA.J4.A67T.01	0.058265	TCGA.EJ.7321.01	-0.13111	TCGA.YL.A8HK.01	-0.11961	TCGA.KK.A8I4.01	-0.38219
TCGA.EJ.7781.11	-0.66014	TCGA.EJ.A7NK.01	-0.17537	TCGA.G9.6377.01	0.208178	TCGA.YL.A9WX.01	-0.48096	TCGA.KK.A7AU.01	0.432176
TCGA.EJ.7123.11	-0.94721	TCGA.CH.5792.01	-0.24678	TCGA.HC.8264.01	-0.68173	TCGA.EJ.5524.01	0.060944	TCGA.KK.A7AQ.01	0.332489
TCGA.EJ.7792.11	-0.4319	TCGA.H9.A6BX.01	-0.55101	TCGA.HC.A76X.01	0.102894	TCGA.EJ.5525.01	0.717045	TCGA.VP.A878.01	-0.28242
TCGA.HC.8262.11	-0.65128	TCGA.EJ.A7NJ.01	0.072285	TCGA.G9.6338.01	-0.55792	TCGA.HC.7742.01	0.035769	TCGA.HC.A9TE.01	-0.33512
TCGA.G9.6496.11	-0.24094	TCGA.V1.A8MM.01	0.33462	TCGA.V1.A8WV.01	0.168635	TCGA.KC.A4BR.01	-0.27076	TCGA.KK.A8ID.01	0.209653
TCGA.HC.7745.11	-0.23462	TCGA.HC.7736.01	-0.60691	TCGA.EJ.A65J.01	-0.0396	TCGA.J9.A52B.01	0.72798	TCGA.YL.A8SL.01	0.740835
TCGA.HC.7737.11	-0.05545	TCGA.J4.A6G3.01	0.309816	TCGA.HC.8216.01	0.210803	TCGA.YL.A8S9.01	-0.17875	TCGA.M7.A724.01	0.440691
TCGA.EJ.7789.11	-0.44051	TCGA.EJ.A65B.01	0.149784	TCGA.G9.6329.01	0.229259	TCGA.V1.A8WW.01	0.317899	TCGA.KK.A7B0.01	-0.12165
TCGA.G9.6356.11	-0.3497	TCGA.V1.A9OY.01	0.237286	TCGA.EJ.7794.01	-0.23344	TCGA.KK.A8I4.01	-0.38219	TCGA.CH.5741.01	0.034225
TCGA.J4.A83J.11	-0.52385	TCGA.HC.7077.01	0.089058	TCGA.CH.5762.01	-0.17551	TCGA.J9.A8CM.01	0.002115	TCGA.HC.A9TH.01	0.761276
TCGA.CH.5761.11	-0.48895	TCGA.HC.7744.01	0.456944	TCGA.QU.A6IM.01	0.008176	TCGA.EJ.5504.01	0.009199	TCGA.VN.A88K.01	0.490344
TCGA.G9.6333.11	-0.63008	TCGA.EJ.5501.01	0.330261	TCGA.ZG.A9N3.01	-0.58129	TCGA.YL.A9WK.01	0.573225	TCGA.KK.A59Y.01	0.447187
TCGA.G9.6363.11	0.333307	TCGA.HC.8258.01	-0.08133	TCGA.EJ.A6RA.01	-0.13142	TCGA.HC.7738.01	0.324084	TCGA.YL.A8SO.01	0.218719
TCGA.EJ.7330.11	-0.26024	TCGA.YL.A8SH.01	-0.02553	TCGA.VP.A87E.01	-0.63213	TCGA.KK.A7B3.01	0.27695	TCGA.XJ.A9DI.01	0.00185
TCGA.EJ.7784.11	-0.33535	TCGA.J4.A67Q.01	-0.20972	TCGA.ZG.A9LM.01	-0.60706	TCGA.KC.A4BL.01	-0.0928	TCGA.YL.A8SP.01	0.32684
TCGA.EJ.7125.11	-0.38759	TCGA.V1.A9OH.01	-0.04166	TCGA.EJ.A65F.01	-0.14453	TCGA.VP.A878.01	-0.28242	TCGA.VN.A88R.01	0.983352
TCGA.HC.8260.11	-0.03712	TCGA.KK.A59Z.01	-0.52387	TCGA.EJ.5498.01	0.124663	TCGA.VP.A87K.01	-0.16013	TCGA.2A.A8VT.01	-0.03173
TCGA.G9.6499.11	-0.56586	TCGA.ZG.A9M4.01	0.095412	TCGA.HC.A6AN.01	0.352004	TCGA.HI.7171.01	0.419872	TCGA.ZG.A9LN.01	-0.45836
TCGA.G9.6348.11	-0.45195	TCGA.J4.A67R.01	0.035683	TCGA.EJ.7315.01	0.443721	TCGA.HC.A9TE.01	-0.33512	TCGA.KK.A8I9.01	-0.0332
		TCGA.KK.A7B2.01	-0.10155	TCGA.ZG.A8QX.01	-0.01774	TCGA.V1.A8WS.01	-0.62893	TCGA.V1.A8MU.01	-0.09547
		TCGA.CH.5752.01	0.475099	TCGA.XJ.A83G.01	0.063784	TCGA.YL.A9WL.01	0.705003
		TCGA.HC.7747.01	0.137326	TCGA.HC.A4ZV.01	0.772668	TCGA.HC.7232.01	-0.33714
		TCGA.EJ.7321.01	-0.13111	TCGA.J4.AATV.01	-0.59608	TCGA.KK.A7B4.01	0.362653
		TCGA.X4.A8KQ.01	-0.81114	TCGA.EJ.5521.01	0.43528	TCGA.V1.A9O7.01	-0.10697
		TCGA.G9.6377.01	0.208178	TCGA.YL.A9WH.01	0.747879	TCGA.M7.A724.01	0.440691
		TCGA.HC.8264.01	-0.68173	TCGA.VN.A88L.01	-0.04064	TCGA.M7.A722.01	0.460817
		TCGA.HC.A76X.01	0.102894	TCGA.J4.8198.01	-0.0923	TCGA.HC.A9TH.01	0.761276
		TCGA.G9.6338.01	-0.55792	TCGA.ZG.A9LY.01	-0.1375	TCGA.YL.A8HO.01	-0.03076
		TCGA.V1.A8WV.01	0.168635	TCGA.KK.A8IM.01	-0.01468	TCGA.YL.A8SJ.01	0.327253
		TCGA.EJ.A65J.01	-0.0396	TCGA.QU.A6IL.01	0.028631	TCGA.V1.A9OL.01	1.81611
		TCGA.HC.8216.01	0.210803	TCGA.EJ.7331.01	0.021565	TCGA.KK.A8IF.01	0.044412
		TCGA.G9.6329.01	0.229259	TCGA.XK.AAJA.01	0.037413	TCGA.HC.7079.01	-0.94456
		TCGA.KK.A8IJ.01	-0.13627	TCGA.EJ.5516.01	-0.00293	TCGA.KC.A4BV.01	-0.66406
		TCGA.EJ.7794.01	-0.23344	TCGA.YL.A8HJ.01	-0.97914	TCGA.YL.A8SP.01	0.32684
		TCGA.CH.5762.01	-0.17551	TCGA.FC.7708.01	0.060949	TCGA.YL.A8S8.01	-0.38798
		TCGA.J9.A52E.01	1.49729	TCGA.ZG.A9MC.01	-0.44689	TCGA.HC.7821.01	0.265636
		TCGA.VP.A87B.01	-0.33218	TCGA.HC.8257.01	0.30383	TCGA.VN.A88R.01	0.983352
		TCGA.QU.A6IM.01	0.008176	TCGA.M7.A71Y.01	-0.23343	TCGA.HC.7080.01	0.193287
		TCGA.ZG.A9N3.01	-0.58129	TCGA.KK.A7AY.01	0.095397	TCGA.HC.7213.01	0.132507
		TCGA.EJ.A6RA.01	-0.13142	TCGA.KK.A8I8.01	0.238504	TCGA.YL.A8SQ.01	0.728093
		TCGA.VP.A87E.01	-0.63213	TCGA.ZG.A8QY.01	-0.54127	TCGA.G9.6332.01	-0.10969
		TCGA.KK.A8I5.01	-0.15758	TCGA.EJ.7328.01	0.059215	TCGA.KK.A8I9.01	-0.0332
		TCGA.ZG.A9LM.01	-0.60706	TCGA.G9.6384.01	0.07932	TCGA.KK.A8IC.01	-0.46727
		TCGA.EJ.A65F.01	-0.14453	TCGA.M7.A723.01	-0.4491	TCGA.V1.A9O5.01	1.1563
		TCGA.EJ.5498.01	0.124663	TCGA.CH.5771.01	-0.28155	TCGA.J4.A83N.01	0.114473
		TCGA.HC.A6AN.01	0.352004	TCGA.EJ.5531.01	0.258986	TCGA.V1.A8MU.01	-0.09547
		TCGA.EJ.7315.01	0.443721	TCGA.HC.A8D0.01	-0.3437	TCGA.EJ.8469.01	0.392924
		TCGA.ZG.A8QX.01	-0.01774	TCGA.HC.7230.01	-0.13029	TCGA.2A.A8W3.01	-0.37435
		TCGA.CH.5744.01	-0.00942	TCGA.ZG.A9L6.01	-0.38311
		TCGA.XJ.A83G.01	0.063784	TCGA.EJ.5506.01	-0.62218
		TCGA.HC.A4ZV.01	0.772668	TCGA.EJ.5508.01	-0.04625
		TCGA.J4.AATV.01	-0.59608	TCGA.EJ.A7NG.01	-0.55145
		TCGA.EJ.5521.01	0.43528	TCGA.XK.AAJU.01	-0.19101
		TCGA.YL.A9WH.01	0.747879	TCGA.HC.7233.01	0.054239
		TCGA.VN.A88L.01	-0.04064	TCGA.EJ.5509.01	0.279973
		TCGA.J4.8198.01	-0.0923	TCGA.ZG.A8QZ.01	0.072804
		TCGA.ZG.A9LY.01	-0.1375	TCGA.HC.8259.01	0.105252
		TCGA.KK.A8IM.01	-0.01468	TCGA.EJ.8472.01	-0.13774
		TCGA.QU.A6IL.01	0.028631	TCGA.EJ.8468.01	-0.40942
		TCGA.CH.5754.01	0.743412	TCGA.KC.A7FD.01	0.091707
		TCGA.EJ.7331.01	0.021565	TCGA.EJ.A8FP.01	-0.48161
		TCGA.HI.7168.01	0.043058	TCGA.V1.A9OF.01	0.051318
		TCGA.YL.A9WY.01	-0.28872	TCGA.G9.6370.01	-0.28833
		TCGA.XK.AAJA.01	0.037413	TCGA.G9.A9S7.01	0.905205
		TCGA.CH.5743.01	-0.55039	TCGA.EJ.8470.01	-0.12665
		TCGA.EJ.5516.01	-0.00293	TCGA.HC.8265.01	-1.06962
		TCGA.YL.A8HJ.01	-0.97914	TCGA.EJ.5503.01	-0.13865
		TCGA.FC.7708.01	0.060949	TCGA.EJ.A7NH.01	0.244035
		TCGA.ZG.A9MC.01	-0.44689	TCGA.G9.6354.01	0.276027
		TCGA.HC.8257.01	0.30383	TCGA.EJ.7317.01	-0.08651
		TCGA.M7.A71Y.01	-0.23343	TCGA.EJ.7785.01	-0.10201
		TCGA.KK.A7AY.01	0.095397	TCGA.XQ.A8TA.01	2.08512
		TCGA.KK.A8I8.01	0.238504	TCGA.CH.5772.01	0.679276
		TCGA.ZG.A8QY.01	-0.54127	TCGA.EJ.5527.01	0.013572
		TCGA.J4.A83M.01	-0.18806	TCGA.ZG.A9LS.01	-0.43083
		TCGA.EJ.7328.01	0.059215	TCGA.G9.6336.01	-0.02021
		TCGA.HC.7212.01	0.269193	TCGA.QU.A6IN.01	0.081677
		TCGA.G9.6384.01	0.07932	TCGA.EJ.5497.01	0.229267
		TCGA.J4.A67N.01	0.497153	TCGA.EJ.5530.01	-0.10219
		TCGA.KK.A59V.01	-0.31912	TCGA.EJ.5502.01	-0.26387
		TCGA.M7.A723.01	-0.4491	TCGA.ZG.A9LZ.01	-0.01286
		TCGA.CH.5771.01	-0.28155	TCGA.EJ.5522.01	-0.1537
		TCGA.EJ.5531.01	0.258986	TCGA.CH.5767.01	-0.23116
		TCGA.HC.A8D0.01	-0.3437	TCGA.EJ.5515.01	0.062524
		TCGA.HC.7230.01	-0.13029	TCGA.V1.A9OQ.01	-0.14822
		TCGA.EJ.5526.01	-0.13358	TCGA.EJ.A65G.01	-0.27844
		TCGA.KK.A8IK.01	0.010808	TCGA.FC.A5OB.01	-0.32666
		TCGA.ZG.A9L6.01	-0.38311	TCGA.J4.A6M7.01	-0.09382
		TCGA.CH.5751.01	1.1807	TCGA.WW.A8ZI.01	0.013905
		TCGA.EJ.5506.01	-0.62218	TCGA.KK.A6E3.01	0.218604
		TCGA.EJ.5508.01	-0.04625	TCGA.VP.A876.01	0.35628
		TCGA.EJ.A7NG.01	-0.55145	TCGA.EJ.5495.01	-0.19227
		TCGA.XK.AAJU.01	-0.19101	TCGA.EJ.7797.01	-0.03258
		TCGA.HC.7233.01	0.054239	TCGA.ZG.A9LU.01	-0.3312
		TCGA.XJ.A9DX.01	-0.14513	TCGA.V1.A9OX.01	-0.29962
		TCGA.EJ.5509.01	0.279973	TCGA.G9.6364.01	0.275196
		TCGA.ZG.A8QZ.01	0.072804	TCGA.HC.A6AL.01	0.229079
		TCGA.HC.8259.01	0.105252	TCGA.ZG.A9L4.01	-0.73507
		TCGA.EJ.8472.01	-0.13774	TCGA.EJ.5532.01	-0.05177
		TCGA.YL.A8SA.01	0.204997	TCGA.QU.A6IP.01	0.211333
		TCGA.EJ.8468.01	-0.40942	TCGA.EJ.A46G.01	1.02293
		TCGA.KC.A7FD.01	0.091707	TCGA.G9.6369.01	1.15249
		TCGA.EJ.A8FP.01	-0.48161	TCGA.EJ.5505.01	0.405585
		TCGA.V1.A9OF.01	0.051318	TCGA.G9.7521.01	-0.24918
		TCGA.G9.6370.01	-0.28833	TCGA.ZG.A9L1.01	-0.35945
		TCGA.G9.A9S7.01	0.905205	TCGA.VP.A87D.01	0.074587
		TCGA.V1.A9ZI.01	0.725513	TCGA.SU.A7E7.01	-0.04751
		TCGA.YL.A8SC.01	-0.0654	TCGA.HC.7818.01	-0.07828
		TCGA.CH.5791.01	0.102831	TCGA.CH.5789.01	-0.43432
		TCGA.KK.A6E7.01	1.93144	TCGA.CH.5763.01	-0.51486
		TCGA.XJ.A83H.01	-0.49591	TCGA.V1.A9OA.01	-0.20964
		TCGA.EJ.8470.01	-0.12665	TCGA.J4.A83K.01	0.111266
		TCGA.HC.8265.01	-1.06962	TCGA.V1.A9Z9.01	0.230453
		TCGA.EJ.5503.01	-0.13865	TCGA.TP.A8TV.01	-0.03244
		TCGA.EJ.A7NH.01	0.244035	TCGA.EJ.A8FO.01	0.255665
		TCGA.G9.6354.01	0.276027	TCGA.EJ.7327.01	0.106743
		TCGA.EJ.7317.01	-0.08651	TCGA.FC.7961.01	0.62114
		TCGA.EJ.7785.01	-0.10201	TCGA.HC.7740.01	-1.78062
		TCGA.XQ.A8TA.01	2.08512	TCGA.YL.A8SK.01	-0.46434
		TCGA.CH.5772.01	0.679276	TCGA.KC.A7F5.01	0.559826
		TCGA.EJ.5527.01	0.013572	TCGA.VP.A872.01	-0.19015
		TCGA.ZG.A9LS.01	-0.43083	TCGA.G9.6362.01	0.218546
		TCGA.G9.6336.01	-0.02021	TCGA.EJ.7314.01	0.367332
		TCGA.QU.A6IN.01	0.081677	TCGA.VN.A88Q.01	-0.01339
		TCGA.EJ.5497.01	0.229267	TCGA.EJ.7782.01	0.601446
		TCGA.EJ.5530.01	-0.10219	TCGA.G9.6498.01	-0.82292
		TCGA.EJ.5502.01	-0.26387	TCGA.J4.A83I.01	-0.04431
		TCGA.ZG.A9LZ.01	-0.01286	TCGA.ZG.A9L5.01	0.767569
		TCGA.EJ.5522.01	-0.1537	TCGA.V1.A8ML.01	0.432118
		TCGA.CH.5767.01	-0.23116	TCGA.J4.A67M.01	-0.37177
		TCGA.CH.5737.01	0.324522	TCGA.G9.6365.01	-0.00658
		TCGA.EJ.5515.01	0.062524	TCGA.EJ.7783.01	0.06035
		TCGA.V1.A9OQ.01	-0.14822	TCGA.XK.AAIV.01	-0.50592
		TCGA.EJ.A65G.01	-0.27844	TCGA.XK.AAJP.01	0.055568
		TCGA.FC.A5OB.01	-0.32666	TCGA.V1.A9O9.01	0.273708
		TCGA.YL.A8HM.01	0.632893	TCGA.EJ.7218.01	-0.13497
		TCGA.J4.A6M7.01	-0.09382	TCGA.G9.A9S4.01	0.056252
		TCGA.WW.A8ZI.01	0.013905	TCGA.G9.7509.01	0.205965
		TCGA.KK.A6E3.01	0.218604	TCGA.HC.7819.01	0.205441
		TCGA.CH.5788.01	0.679677	TCGA.EJ.8474.01	0.001178
		TCGA.VP.A876.01	0.35628	TCGA.EJ.A65E.01	-0.03273
		TCGA.EJ.5495.01	-0.19227	TCGA.KC.A7F6.01	0.142882
		TCGA.EJ.7797.01	-0.03258	TCGA.EJ.7793.01	0.332742
		TCGA.ZG.A9LU.01	-0.3312	TCGA.EJ.AB27.01	-0.03176
		TCGA.YL.A8SB.01	-0.26996	TCGA.HC.8261.01	0.283562
		TCGA.G9.6366.01	0.095221	TCGA.G9.6351.01	0.274818
		TCGA.KK.A59X.01	0.799862	TCGA.EJ.A8FU.01	-0.21647
		TCGA.V1.A9OX.01	-0.29962	TCGA.HC.7817.01	-0.19881
		TCGA.CH.5753.01	-0.26114	TCGA.M7.A725.01	0.411125
		TCGA.G9.6364.01	0.275196	TCGA.HC.A6HX.01	0.053853
		TCGA.YL.A8HK.01	-0.11961	TCGA.V1.A8X3.01	0.060262
		TCGA.HC.A6AL.01	0.229079	TCGA.EJ.AB20.01	-0.11734
		TCGA.ZG.A9L4.01	-0.73507	TCGA.J4.A67K.01	-0.12824
		TCGA.EJ.5532.01	-0.05177	TCGA.HC.7752.01	-0.97493
		TCGA.QU.A6IP.01	0.211333	TCGA.HC.8256.01	0.543633
		TCGA.KK.A5A1.01	1.522	TCGA.KK.A7AU.01	0.432176
		TCGA.EJ.A46G.01	1.02293	TCGA.YL.A9WI.01	-0.10733
		TCGA.G9.6369.01	1.15249	TCGA.G9.7510.01	-0.08423
		TCGA.EJ.5505.01	0.405585	TCGA.FC.A66V.01	-0.13198
		TCGA.G9.7521.01	-0.24918	TCGA.EJ.7786.01	-0.03369
		TCGA.ZG.A9L1.01	-0.35945	TCGA.XQ.A8TB.01	-0.53196
		TCGA.VP.A87D.01	0.074587	TCGA.KK.A8I6.01	0.307663
		TCGA.SU.A7E7.01	-0.04751	TCGA.EJ.A46D.01	-0.08218
		TCGA.HC.7818.01	-0.07828	TCGA.KK.A7AQ.01	0.332489
		TCGA.CH.5789.01	-0.43432	TCGA.FC.A8O0.01	-0.22788
		TCGA.YL.A9WX.01	-0.48096	TCGA.EJ.5514.01	0.314727
		TCGA.EJ.5524.01	0.060944	TCGA.EJ.A7NF.01	0.125873
		TCGA.TP.A8TT.01	0.039613	TCGA.2A.A8VX.01	0.239506
		TCGA.CH.5748.01	5.13e-05	TCGA.VP.A879.01	-0.13741
		TCGA.CH.5763.01	-0.51486	TCGA.QU.A6IO.01	0.206796
		TCGA.V1.A9OA.01	-0.20964	TCGA.EJ.5499.01	0.225715
		TCGA.CH.5764.01	0.010525	TCGA.XA.A8JR.01	-0.26989
		TCGA.J4.A83K.01	0.111266	TCGA.EJ.5496.01	0.024603
		TCGA.V1.A9Z9.01	0.230453	TCGA.KK.A6E0.01	0.511189
		TCGA.TP.A8TV.01	-0.03244	TCGA.ZG.A9L9.01	0.289975
		TCGA.EJ.5525.01	0.717045	TCGA.ZG.A9NI.01	0.098567
		TCGA.HC.7742.01	0.035769	TCGA.G9.6361.01	0.289589
		TCGA.EJ.A8FO.01	0.255665	TCGA.HC.8213.01	-0.04897
		TCGA.EJ.7327.01	0.106743	TCGA.HC.7211.01	0.1093
		TCGA.FC.7961.01	0.62114	TCGA.CH.5739.01	-0.17303
		TCGA.KC.A4BR.01	-0.27076	TCGA.V1.A8MF.01	-0.6388
		TCGA.HC.7740.01	-1.78062	TCGA.VP.A87C.01	-0.46208
		TCGA.YL.A8SK.01	-0.46434	TCGA.HC.7081.01	0.187631
		TCGA.KC.A7F5.01	0.559826	TCGA.G9.6385.01	-0.03041
		TCGA.VP.A872.01	-0.19015	TCGA.J9.A8CN.01	-0.36223
		TCGA.G9.6362.01	0.218546	TCGA.VP.A875.01	-0.23983
		TCGA.EJ.7314.01	0.367332	TCGA.HC.A6AQ.01	0.332998
		TCGA.VN.A88Q.01	-0.01339	TCGA.Y6.A9XI.01	0.040559
		TCGA.EJ.7782.01	0.601446	TCGA.XK.AAJT.01	-0.5313
		TCGA.G9.6498.01	-0.82292	TCGA.EJ.A46B.01	0.050836
		TCGA.J4.A83I.01	-0.04431	TCGA.G9.6342.01	0.02947
		TCGA.ZG.A9L5.01	0.767569	TCGA.G9.7525.01	0.733001
		TCGA.V1.A8ML.01	0.432118	TCGA.V1.A8WL.01	-0.27468
		TCGA.J4.A67M.01	-0.37177	TCGA.FC.A4JI.01	0.535262
		TCGA.G9.6365.01	-0.00658	TCGA.ZG.A8QW.01	0.674652
		TCGA.EJ.7783.01	0.06035	TCGA.XJ.A83F.01	-0.00702
		TCGA.XK.AAIV.01	-0.50592	TCGA.H9.7775.01	0.1327
		TCGA.XK.AAJP.01	0.055568	TCGA.KK.A7AV.01	-0.08599
		TCGA.V1.A9O9.01	0.273708	TCGA.CH.5768.01	0.097072
		TCGA.YJ.A8SW.01	0.72392	TCGA.KK.A8ID.01	0.209653
		TCGA.EJ.7218.01	-0.13497	TCGA.EJ.5510.01	-0.11474
		TCGA.G9.A9S4.01	0.056252	TCGA.EJ.5518.01	-0.13931
		TCGA.J9.A52B.01	0.72798	TCGA.KC.A7F3.01	-0.08828
		TCGA.G9.7509.01	0.205965	TCGA.EJ.A7NN.01	-0.19785
		TCGA.HC.7819.01	0.205441	TCGA.G9.6378.01	-0.17933
		TCGA.EJ.8474.01	0.001178	TCGA.KK.A6E8.01	-0.31413
		TCGA.EJ.A65E.01	-0.03273	TCGA.J9.A8CP.01	-0.01812
		TCGA.KC.A7F6.01	0.142882	TCGA.HC.7075.01	-0.3232
		TCGA.EJ.7793.01	0.332742	TCGA.CH.5790.01	0.021656
		TCGA.YL.A8S9.01	-0.17875	TCGA.KK.A8IH.01	0.245539
		TCGA.EJ.AB27.01	-0.03176	TCGA.ZG.A9LB.01	0.160524
		TCGA.HC.8261.01	0.283562	TCGA.YL.A8SL.01	0.740835
		TCGA.V1.A8WW.01	0.317899	TCGA.EJ.5507.01	0.304594
		TCGA.G9.6351.01	0.274818	TCGA.2A.AAYO.01	-0.0243
		TCGA.KK.A8I4.01	-0.38219	TCGA.2A.A8VV.01	0.019559
		TCGA.EJ.A8FU.01	-0.21647	TCGA.KC.A7FA.01	-0.00766
		TCGA.HC.7817.01	-0.19881	TCGA.CH.5765.01	-0.27224
		TCGA.M7.A725.01	0.411125	TCGA.EJ.A65M.01	0.278149
		TCGA.G9.6343.01	-0.22427	TCGA.EJ.7318.01	0.2838
		TCGA.HC.A6HX.01	0.053853	TCGA.EJ.7781.01	-0.12547
		TCGA.V1.A8X3.01	0.060262	TCGA.ZG.A9L2.01	-0.13333
		TCGA.EJ.AB20.01	-0.11734	TCGA.ZG.A9L0.01	-0.00281
		TCGA.J4.A67K.01	-0.12824	TCGA.G9.7519.01	-0.20055
		TCGA.HC.7752.01	-0.97493	TCGA.HC.A6AO.01	0.181706
		TCGA.HC.8256.01	0.543633	TCGA.X4.A8KS.01	-0.49688
		TCGA.KK.A7AU.01	0.432176	TCGA.EJ.7123.01	-0.157
		TCGA.YL.A9WI.01	-0.10733	TCGA.CH.5794.01	0.601962
		TCGA.G9.7510.01	-0.08423	TCGA.HC.A48F.01	-0.21777
		TCGA.J9.A8CM.01	0.002115	TCGA.G9.6371.01	0.295029
		TCGA.EJ.5504.01	0.009199	TCGA.VP.AA1N.01	-0.08964
		TCGA.FC.A66V.01	-0.13198	TCGA.KK.A7B0.01	-0.12165
		TCGA.EJ.7786.01	-0.03369	TCGA.EJ.7792.01	-0.03818
		TCGA.KK.A7AW.01	-0.06891	TCGA.V1.A8WN.01	-0.20111
		TCGA.YL.A9WK.01	0.573225	TCGA.XK.AAIW.01	0.504508
		TCGA.HC.7738.01	0.324084	TCGA.HC.8262.01	0.278927
		TCGA.XQ.A8TB.01	-0.53196	TCGA.G9.6353.01	-0.18944
		TCGA.KK.A8I6.01	0.307663	TCGA.CH.5741.01	0.034225
		TCGA.EJ.A46D.01	-0.08218	TCGA.FC.A6HD.01	0.094389
		TCGA.KK.A7AQ.01	0.332489	TCGA.EJ.A8FS.01	-0.30284
		TCGA.FC.A8O0.01	-0.22788	TCGA.VP.A87H.01	0.208108
		TCGA.EJ.5514.01	0.314727	TCGA.CH.5746.01	-0.22749
		TCGA.EJ.A7NF.01	0.125873	TCGA.G9.6496.01	-0.02517
		TCGA.V1.A9Z8.01	-0.19975	TCGA.J9.A52C.01	-0.56575
		TCGA.2A.A8VX.01	0.239506	TCGA.Y6.A8TL.01	-0.11692
		TCGA.VP.A879.01	-0.13741	TCGA.HC.7745.01	-0.19782
		TCGA.QU.A6IO.01	0.206796	TCGA.HC.7737.01	-0.4879
		TCGA.KK.A7B3.01	0.27695	TCGA.J4.AAU2.01	0.519857
		TCGA.EJ.5499.01	0.225715	TCGA.G9.6339.01	0.288953
		TCGA.KC.A4BL.01	-0.0928	TCGA.HI.7170.01	-0.21827
		TCGA.XA.A8JR.01	-0.26989	TCGA.VN.A88N.01	-0.13208
		TCGA.VP.A878.01	-0.28242	TCGA.EJ.5512.01	0.121183
		TCGA.EJ.5496.01	0.024603	TCGA.XK.AAK1.01	0.71134
		TCGA.HC.A8CY.01	-0.51863	TCGA.M7.A720.01	-0.40081
		TCGA.KK.A6E0.01	0.511189	TCGA.CH.5750.01	0.921379
		TCGA.VP.A87K.01	-0.16013	TCGA.J4.A67L.01	0.370916
		TCGA.ZG.A9L9.01	0.289975	TCGA.EJ.A7NM.01	0.422769
		TCGA.HI.7171.01	0.419872	TCGA.HI.7169.01	-0.9933
		TCGA.ZG.A9NI.01	0.098567	TCGA.VN.A88K.01	0.490344
		TCGA.G9.6361.01	0.289589	TCGA.EJ.7788.01	0.010666
		TCGA.HC.8213.01	-0.04897	TCGA.EJ.5494.01	0.371505
		TCGA.HC.7211.01	0.1093	TCGA.HC.7210.01	-0.12983
		TCGA.CH.5739.01	-0.17303	TCGA.EJ.7791.01	-0.10916
		TCGA.V1.A8MF.01	-0.6388	TCGA.CH.5738.01	-0.23449
		TCGA.HC.A9TE.01	-0.33512	TCGA.V1.A9ZG.01	0.040447
		TCGA.VP.A87C.01	-0.46208	TCGA.EJ.7789.01	0.037235
		TCGA.HC.7081.01	0.187631	TCGA.KK.A59Y.01	0.447187
		TCGA.G9.6385.01	-0.03041	TCGA.G9.6367.01	-0.05834
		TCGA.J9.A8CN.01	-0.36223	TCGA.YL.A8SO.01	0.218719
		TCGA.VP.A875.01	-0.23983	TCGA.J9.A8CK.01	-0.02882
		TCGA.HC.A6AQ.01	0.332998	TCGA.EJ.7325.01	0.361054
		TCGA.V1.A8WS.01	-0.62893	TCGA.HC.7749.01	0.227275
		TCGA.Y6.A9XI.01	0.040559	TCGA.VN.A943.01	-0.20755
		TCGA.YL.A9WL.01	0.705003	TCGA.HC.A631.01	-0.09512
		TCGA.XK.AAJT.01	-0.5313	TCGA.G9.6356.01	0.314979
		TCGA.EJ.A46B.01	0.050836	TCGA.2A.A8VO.01	-0.32428
		TCGA.G9.6342.01	0.02947	TCGA.XJ.A9DI.01	0.00185
		TCGA.G9.7525.01	0.733001	TCGA.J4.A83J.01	0.036552
		TCGA.V1.A8WL.01	-0.27468	TCGA.EJ.A65D.01	0.439209
		TCGA.H9.A6BY.01	0.157561	TCGA.EJ.5517.01	0.024093
		TCGA.TK.A8OK.01	-0.61642	TCGA.EJ.5511.01	-0.17525
		TCGA.FC.A4JI.01	0.535262	TCGA.M7.A71Z.01	0.430222
		TCGA.ZG.A8QW.01	0.674652	TCGA.G9.6333.01	0.25805
		TCGA.KK.A8IB.01	-0.48138	TCGA.G9.6494.01	-0.22109
		TCGA.XJ.A83F.01	-0.00702	TCGA.EJ.A46H.01	-0.7736
		TCGA.V1.A9ZR.01	0.359512	TCGA.G9.6379.01	0.296068
		TCGA.H9.7775.01	0.1327	TCGA.2A.A8VT.01	-0.03173
		TCGA.KK.A7AV.01	-0.08599	TCGA.VP.A87J.01	-0.08174
		TCGA.CH.5768.01	0.097072	TCGA.HC.7820.01	0.333715
		TCGA.HC.7232.01	-0.33714	TCGA.HC.7231.01	0.292443
		TCGA.KC.A4BN.01	-0.0495	TCGA.KC.A7FE.01	-0.4294
		TCGA.KK.A7AZ.01	0.7776	TCGA.G9.6363.01	0.200914
		TCGA.KK.A8ID.01	0.209653	TCGA.XK.AAIR.01	0.018419
		TCGA.CH.5745.01	-0.35191	TCGA.HC.7748.01	-0.08294
		TCGA.EJ.5510.01	-0.11474	TCGA.ZG.A9ND.01	-0.2365
		TCGA.EJ.5518.01	-0.13931	TCGA.J4.A83L.01	-0.65403
		TCGA.KC.A7F3.01	-0.08828	TCGA.XK.AAJR.01	0.089036
		TCGA.VN.A88M.01	-0.04989	TCGA.ZG.A9KY.01	-0.02654
		TCGA.EJ.A7NN.01	-0.19785	TCGA.HC.A6AP.01	0.212376
		TCGA.G9.6378.01	-0.17933	TCGA.2A.A8W1.01	0.003142
		TCGA.KK.A6E8.01	-0.31413	TCGA.HC.A6AS.01	-0.0196
		TCGA.J9.A8CP.01	-0.01812	TCGA.ZG.A9LN.01	-0.45836
		TCGA.HC.7075.01	-0.3232	TCGA.HC.A76W.01	0.133975
		TCGA.CH.5790.01	0.021656	TCGA.2A.A8VL.01	0.383525
		TCGA.KK.A8IH.01	0.245539	TCGA.EJ.A46I.01	-0.17804
		TCGA.ZG.A9LB.01	0.160524	TCGA.EJ.7784.01	0.031547
		TCGA.YL.A8SL.01	0.740835	TCGA.EJ.7125.01	0.135668
		TCGA.EJ.5507.01	0.304594	TCGA.KK.A8IG.01	-0.3247
		TCGA.KK.A8IL.01	0.010186	TCGA.EJ.A6RC.01	-0.39336
		TCGA.2A.AAYO.01	-0.0243	TCGA.J9.A52D.01	-0.11795
		TCGA.KK.A7B4.01	0.362653	TCGA.EJ.7312.01	0.55623
		TCGA.XJ.A9DK.01	-0.03992	TCGA.J4.A6G1.01	-0.13451
		TCGA.2A.A8VV.01	0.019559	TCGA.KK.A6E6.01	0.206656
		TCGA.KC.A7FA.01	-0.00766	TCGA.HC.8260.01	-0.03353
		TCGA.CH.5765.01	-0.27224	TCGA.G9.6499.01	0.506497
		TCGA.EJ.A65M.01	0.278149	TCGA.EJ.A8FN.01	-0.37236
		TCGA.EJ.7318.01	0.2838	TCGA.VN.A88P.01	-0.22145
		TCGA.EJ.7781.01	-0.12547	TCGA.2A.AAYU.01	-0.21596
		TCGA.V1.A9O7.01	-0.10697	TCGA.J4.8200.01	-0.361
		TCGA.ZG.A9L2.01	-0.13333	TCGA.G9.6348.01	0.132034
		TCGA.ZG.A9L0.01	-0.00281	TCGA.HC.7078.01	0.004658
		TCGA.G9.7519.01	-0.20055	TCGA.HC.A8D1.01	-0.20055
		TCGA.KK.A7AP.01	0.477775	TCGA.KK.A6E5.01	-0.25941
		TCGA.M7.A724.01	0.440691	TCGA.EJ.5542.01	0.2078
		TCGA.HC.A6AO.01	0.181706	TCGA.G9.7522.01	0.163785
		TCGA.X4.A8KS.01	-0.49688	TCGA.V1.A9ZK.01	-0.26571
		TCGA.EJ.7123.01	-0.157
		TCGA.CH.5794.01	0.601962
		TCGA.HC.A48F.01	-0.21777
		TCGA.G9.6371.01	0.295029
		TCGA.VP.AA1N.01	-0.08964
		TCGA.KK.A7B0.01	-0.12165
		TCGA.EJ.7792.01	-0.03818
		TCGA.V1.A8WN.01	-0.20111
		TCGA.XK.AAIW.01	0.504508
		TCGA.HC.8262.01	0.278927
		TCGA.G9.6353.01	-0.18944
		TCGA.V1.A9Z7.01	0.901175
		TCGA.CH.5741.01	0.034225
		TCGA.FC.A6HD.01	0.094389
		TCGA.EJ.A8FS.01	-0.30284
		TCGA.VP.A87H.01	0.208108
		TCGA.M7.A722.01	0.460817
		TCGA.CH.5746.01	-0.22749
		TCGA.G9.6496.01	-0.02517
		TCGA.J9.A52C.01	-0.56575
		TCGA.Y6.A8TL.01	-0.11692
		TCGA.YL.A8SR.01	-0.06781
		TCGA.HC.7745.01	-0.19782
		TCGA.HC.7737.01	-0.4879
		TCGA.HC.A9TH.01	0.761276
		TCGA.J4.AAU2.01	0.519857
		TCGA.G9.6339.01	0.288953
		TCGA.YL.A8HO.01	-0.03076
		TCGA.HI.7170.01	-0.21827
		TCGA.MG.AAMC.01	0.244938
		TCGA.EJ.A46E.01	-0.69324
		TCGA.VN.A88N.01	-0.13208
		TCGA.EJ.5512.01	0.121183
		TCGA.XK.AAK1.01	0.71134
		TCGA.M7.A720.01	-0.40081
		TCGA.CH.5750.01	0.921379
		TCGA.YL.A8SJ.01	0.327253
		TCGA.J4.A67L.01	0.370916
		TCGA.EJ.A7NM.01	0.422769
		TCGA.HI.7169.01	-0.9933
		TCGA.VN.A88K.01	0.490344
		TCGA.EJ.7788.01	0.010666
		TCGA.EJ.5494.01	0.371505
		TCGA.HC.7210.01	-0.12983
		TCGA.EJ.7791.01	-0.10916
		TCGA.CH.5738.01	-0.23449
		TCGA.V1.A9ZG.01	0.040447
		TCGA.EJ.7789.01	0.037235
		TCGA.V1.A9OL.01	1.81611
		TCGA.KK.A8IF.01	0.044412
		TCGA.KK.A59Y.01	0.447187
		TCGA.HC.7079.01	-0.94456
		TCGA.CH.5766.01	-0.10003
		TCGA.G9.6367.01	-0.05834
		TCGA.YL.A8SO.01	0.218719
		TCGA.J9.A8CK.01	-0.02882
		TCGA.EJ.7325.01	0.361054
		TCGA.HC.7749.01	0.227275
		TCGA.KC.A4BV.01	-0.66406
		TCGA.VN.A943.01	-0.20755
		TCGA.KK.A7B1.01	0.218396
		TCGA.HC.A631.01	-0.09512
		TCGA.G9.6356.01	0.314979
		TCGA.KK.A6DY.01	-0.24274
		TCGA.2A.A8VO.01	-0.32428
		TCGA.XJ.A9DI.01	0.00185
		TCGA.J4.A83J.01	0.036552
		TCGA.EJ.A65D.01	0.439209
		TCGA.EJ.5517.01	0.024093
		TCGA.YL.A8SP.01	0.32684
		TCGA.YL.A8S8.01	-0.38798
		TCGA.VN.A88O.01	-0.25333
		TCGA.HC.7821.01	0.265636
		TCGA.KK.A6E2.01	-0.30282
		TCGA.VN.A88R.01	0.983352
		TCGA.CH.5761.01	0.395477
		TCGA.EJ.5511.01	-0.17525
		TCGA.M7.A71Z.01	0.430222
		TCGA.G9.6333.01	0.25805
		TCGA.HC.8266.01	0.043791
		TCGA.XJ.A9DQ.01	0.163869
		TCGA.G9.6494.01	-0.22109
		TCGA.EJ.A46H.01	-0.7736
		TCGA.HC.7080.01	0.193287
		TCGA.G9.6379.01	0.296068
		TCGA.2A.A8VT.01	-0.03173
		TCGA.VP.A87J.01	-0.08174
		TCGA.HC.7213.01	0.132507
		TCGA.HC.7820.01	0.333715
		TCGA.HC.7231.01	0.292443
		TCGA.KC.A7FE.01	-0.4294
		TCGA.G9.6363.01	0.200914
		TCGA.XK.AAIR.01	0.018419
		TCGA.HC.7748.01	-0.08294
		TCGA.ZG.A9ND.01	-0.2365
		TCGA.J4.A83L.01	-0.65403
		TCGA.XK.AAJR.01	0.089036
		TCGA.YL.A8SQ.01	0.728093
		TCGA.ZG.A9KY.01	-0.02654
		TCGA.HC.A6AP.01	0.212376
		TCGA.2A.A8W1.01	0.003142
		TCGA.G9.6332.01	-0.10969
		TCGA.HC.A6AS.01	-0.0196
		TCGA.ZG.A9LN.01	-0.45836
		TCGA.HC.A76W.01	0.133975
		TCGA.2A.A8VL.01	0.383525
		TCGA.EJ.A46I.01	-0.17804
		TCGA.KK.A8I9.01	-0.0332
		TCGA.EJ.7330.01	0.040242
		TCGA.KK.A8IC.01	-0.46727
		TCGA.EJ.7784.01	0.031547
		TCGA.V1.A9O5.01	1.1563
		TCGA.EJ.7125.01	0.135668
		TCGA.KK.A8IG.01	-0.3247
		TCGA.EJ.A6RC.01	-0.39336
		TCGA.XK.AAJ3.01	0.834367
		TCGA.J9.A52D.01	-0.11795
		TCGA.J4.A83N.01	0.114473
		TCGA.V1.A8MU.01	-0.09547
		TCGA.EJ.8469.01	0.392924
		TCGA.EJ.7312.01	0.55623
		TCGA.J4.A6G1.01	-0.13451
		TCGA.KK.A6E6.01	0.206656
		TCGA.HC.8260.01	-0.03353
		TCGA.G9.6499.01	0.506497
		TCGA.EJ.A8FN.01	-0.37236
		TCGA.VN.A88P.01	-0.22145
		TCGA.2A.AAYU.01	-0.21596
		TCGA.J4.8200.01	-0.361
		TCGA.G9.6348.01	0.132034
		TCGA.HC.7078.01	0.004658
		TCGA.HC.A8D1.01	-0.20055
		TCGA.2A.A8W3.01	-0.37435
		TCGA.KK.A6E5.01	-0.25941
		TCGA.EJ.5542.01	0.2078
		TCGA.G9.7522.01	0.163785
		TCGA.V1.A9ZK.01	-0.26571
